# Supplementary material for: Comparative Outcomes of Robot-Assisted and Laparoscopic Pyeloplasty in Infants and Toddlers: A Systematic Review and Meta-Analysis
Source: Children (Basel). 2026 May 23;13(6):728. doi: 10.3390/children13060728 (PMC13296848; doi:10.3390/children13060728)
Supplement: Supplementary file 1 [file children-13-00728-s001.zip]

Archive with 1 entries (1 files):
- children-4256374-supplementary.pdf
